# Supplementary material for: Claudin expression during early postnatal development of the murine cochlea
Source: BMC Physiol. 2018 Jan 25;18:1. doi: 10.1186/s12899-018-0035-1 (PMC5784685; doi:10.1186/s12899-018-0035-1)
Supplement: Additional file 1: — “Claudin expression raw data”. This file contains the data points collected and analyzed in the text and figures. (XLSX 86 kb) [file 12899_2018_35_MOESM1_ESM.xlsx]

## Sheet: Whole_Cochlea_Fig2
Additional File 1.xlsx			“Claudin expression raw data”
Whole cochlea; Figure 2.		log (claudin/18S)											ANOVA (SigmaStat)		Holm-Sidak
	Age / Genotype	Sample 1	Sample 2	Sample 3	Sample 4	Sample 5			Age	Average	SD	n	F	P	Comparison	Diff of Means	t	P	P<0.050
Cldn-1	P2 HET	4.83643	4.49721	4.64248	4.33199	4.55659		Cldn-1	P2	4.57294	0.185956	5	0.46	0.642
	P6 HET	4.70475	4.44439	4.28451	4.63382	4.45112			P6	4.50372	0.167094	5
	P15 HET	4.53416	4.82405	4.33216	4.36126	4.21108			P15	4.45254	0.237593	5
Cldn-2	P2 HET	4.62856	3.58643	3.53235	3.67466	2.61502		Cldn-2	P2	3.60741	0.713827	5	1.85	0.199
	P6 HET	4.25359	3.71101	3.80515	4.21466	3.20754			P6	3.83839	0.426989	5
	P15 HET	4.53976	4.58677	4.19183	4.42859	3.53559			P15	4.25651	0.430935	5
Cldn-3	P2 HET	5.51223	5.46324	5.51579	5.57627	5.40486		Cldn-3	P2	5.49448	0.0641593	5	1.343	0.298
	P6 HET	5.43842	5.47956	5.69414	5.72797	5.47919			P6	5.56385	0.135938	5
	P15 HET	5.60086	6.01376	5.60798	5.59657	5.43649			P15	5.65113	0.215022	5
Cldn-4	P2 HET	4.20063	4.51885	4.58208	4.80376	4.51792		Cldn-4	P2	4.52465	0.215798	5	0.0292	0.971
	P6 HET	4.31366	4.41709	4.61557	4.72482	4.46888			P6	4.508	0.162902	5
	P15 HET	4.15571	4.39294	4.29759	4.77603	4.82406			P15	4.48927	0.296479	5
Cldn-5	P2 HET	5.53366	5.3288	5.43457	5.23192	5.55861		Cldn-5	P2	5.41751	0.137842	5	3.513	0.063
	P6 HET	5.60225	5.38128	5.58335	5.39518	5.75428			P6	5.54327	0.156349	5
	P15 HET	5.67978	5.93049	5.57248	5.47798	5.73347			P15	5.67884	0.171735	5
Cldn-6	P2 HET	4.85387	4.94362	5.03275	5.03124	4.84235		Cldn-6	P2	4.94077	0.0920457	5	5.332	0.022	Row 1 vs. Row 3	0.472	3.22	0.022	Yes
	P6 HET	4.79515	4.94206	4.81164	4.70434	4.61625			P6	4.77389	0.122317	5			Row 2 vs. Row 3	0.305	2.081	0.116	No
	P15 HET	4.46701	5.09221	4.27954	4.3812	4.1254			P15	4.46907	0.370829	5			Row 1 vs. Row 2	0.167	1.139	0.277	No
Cldn-7	P2 HET	5.54789	5.47794	5.09222	5.50456	5.81701		Cldn-7	P2	5.48792	0.259255	5	0.0259	0.974
	P6 HET	5.4282	5.40678	5.18336	5.59667	5.77254			P6	5.47751	0.220907	5
	P15 HET	5.35195	5.86993	5.13683	5.44852	5.76363			P15	5.51417	0.300756	5
Cldn-8	P2 HET	5.02806	4.97349	5.19036	5.07315	4.70679		Cldn-8	P2	4.99437	0.179506	5	0.374	0.696
	P6 HET	5.28606	5.0507	5.38984	5.03806	4.70445			P6	5.09382	0.265125	5
	P15 HET	5.14785	5.01771	5.33188	5.20189	4.80589			P15	5.10104	0.199817	5
Cldn-9	P2 HET	5.26141	5.33301	5.10846	5.29362	5.44454		Cldn-9	P2	5.28821	0.121968	5	7.167	0.009	Row 3 vs. Row 1	0.443	3.756	0.008	Yes
	P6 HET	5.4947	5.46372	5.42591	5.35263	5.56707			P6	5.46081	0.0796368	5			Row 3 vs. Row 2	0.271	2.293	0.08	No
	P15 HET	5.77443	6.16719	5.42317	5.52037	5.77193			P15	5.73142	0.288507	5			Row 2 vs. Row 1	0.173	1.463	0.169	No
Cldn-10v1	P2 HET	2.65762	3.76428	3.17159	3.12807	3.49565		Cldn-10v1	P2	3.24344	0.417295	5	2.457	0.128
	P6 HET	3.42754	3.57916	3.72326	3.28193	3.86423			P6	3.57522	0.230915	5
	P15 HET	3.43059	3.71556	3.64904	3.43736	4.13557			P15	3.67362	0.287507	5
Cldn-10v2	P2 HET	1.50962	3.46084	2.82327	2.62136	2.15035		Cldn-10v2	P2	2.51309	0.732238	5	0.691	0.52
	P6 HET	2.84968	3.25897	2.98409	2.54596	2.47375			P6	2.82249	0.32228	5
	P15 HET	2.68409	3.28282	3.01738	2.47217	2.75354			P15	2.842	0.314092	5
Cldn-11	P2 HET	6.32794	6.17405	6.13769	6.24449	5.95057		Cldn-11	P2	6.16695	0.141117	5	2.59	0.116
	P6 HET	6.40639	6.23676	6.34542	6.42695	5.94394			P6	6.27189	0.197693	5
	P15 HET	6.66211	6.95018	6.31272	6.44885	6.10811			P15	6.4964	0.324093	5
Cldn-12	P2 HET	5.2165	5.82246	5.74668	5.71393	5.47735		Cldn-12	P2	5.59538	0.247987	5	2.223	0.151
	P6 HET	5.61714	6.09377	6.06234	5.93665	5.72515			P6	5.88701	0.209156	5
	P15 HET	5.30682	5.79886	5.77786	5.82238	5.70629			P15	5.68244	0.214418	5
Cldn-13	P2 HET	2.46254	2.80927	3.51727	2.45539	3.14329		Cldn-13	P2	2.87755	0.456885	5	35.307	<0.001	Row 3 vs. Row 1	2.432	8.403	<0.001	Yes
	P6 HET	3.76201	4.52597	4.73776	3.45682	3.94823			P6	4.08616	0.533427	5			Row 3 vs. Row 2	1.224	4.227	0.002	Yes
	P15 HET	5.15979	5.50713	5.84263	5.13318	4.90563			P15	5.30967	0.367391	5			Row 2 vs. Row 1	1.209	4.176	0.001	Yes
Cldn-14	P2 HET	4.92904	4.99478	5.24938	5.32264	5.10222		Cldn-14	P2	5.11961	0.166029	5	11.968	0.001	Row 3 vs. Row 1	0.496	4.892	0.001	Yes
	P6 HET	5.24603	5.35144	5.48083	5.47741	5.30853			P6	5.37285	0.104007	5			Row 2 vs. Row 1	0.253	2.496	0.055	No
	P15 HET	5.34976	5.50081	5.72034	5.85928	5.65003			P15	5.61604	0.197095	5			Row 3 vs. Row 2	0.243	2.397	0.034	Yes
Cldn-15	P2 HET	4.33964	4.27836	4.23664	4.47106	3.84401		Cldn-15	P2	4.23394	0.235279	5	8.217	0.006	Row 3 vs. Row 1	0.608	3.84	0.007	Yes
	P6 HET	4.48456	4.50824	4.45654	4.4464	3.90333			P6	4.35981	0.256329	5			Row 3 vs. Row 2	0.483	3.045	0.02	Yes
	P15 HET	4.80482	5.16713	4.90001	4.8927	4.44713			P15	4.84236	0.2593	5			Row 2 vs. Row 1	0.126	0.794	0.442	No
Cldn-16	P2 HET	3.47316	2.33794	2.83572				Cldn-16	P2				0.972	0.431
	P6 HET	2.84167	1.69598	2.34629					P6
	P15 HET	3.75965	2.20285	2.96252					P15
Cldn-17	P2 HET	4.20063	4.51885	4.58208	4.80376	4.51792		Cldn-17	P2				0.0292	0.971
	P6 HET	4.31366	4.41709	4.61557	4.72482	4.46888			P6
	P15 HET	4.15571	4.39294	4.29759	4.77603	4.82406			P15
Cldn-18	P2 HET							Cldn-18	P2
	P6 HET								P6
	P15 HET								P15
Cldn-19v1	P2 HET	5.5444	5.57498	5.72623				Cldn-19v1	P2	5.6152	0.0973585	3	2.385	0.173
	P6 HET	5.93191	5.69024	6.37166					P6	5.99794	0.345476	3
	P15 HET	5.87992	5.81962	6.19766					P15	5.96573	0.203103	3
Cldn-19v2	P2 HET	5.72152	6.14606	6.00592	5.96403	5.8466		Cldn-19v2	P2	5.93683	0.161081	5	10.799	0.002	Row 2 vs. Row 1	0.364	4.113	0.004	Yes
	P6 HET	6.2416	6.34948	6.45829	6.37315	6.0817			P6	6.30084	0.144843	5			Row 2 vs. Row 3	0.348	3.931	0.004	Yes
	P15 HET	5.81954	5.8504	6.04933	6.02205	6.0233			P15	5.95292	0.108776	5			Row 3 vs. Row 1	0.0161	0.182	0.859	No
Cldn-20	P2 HET	4.14587	3.94197	4.75986	4.34161	4.2018		Cldn-20	P2	4.27822	0.30513	5	0.247	0.785
	P6 HET	4.1938	4.355	4.7626	4.2945	4.21833			P6	4.36485	0.231289	5
	P15 HET	4.22126	4.3543	4.80892	4.30725	4.25067			P15	4.38848	0.240567	5
Cldn-22	P2 HET	5.0982	5.16006	4.80628	4.71796	4.83646		Cldn-22	P2	4.92379	0.193677	5	0.983	0.402
	P6 HET	5.2877	5.31732	5.03783	4.82372	4.92903			P6	5.07912	0.217776	5
	P15 HET	5.1534	5.07181	4.80244	4.61541	4.92716			P15	4.91404	0.214473	5
Cldn-23	P2 HET	3.9466	4.62826	4.48921	4.64499			Cldn-23	P2	4.42726	0.327963	4	1.467	0.281
	P6 HET	4.23886	5.02569	4.95578	5.09824				P6	4.82964	0.398128	4
	P15 HET	4.27676	5.03885	4.78411	4.98432				P15	4.77101	0.347226	4
	P2, P6, P15: postnatal day 2, 6, 15.
	HET: Slc26a4+/-
	SD: standard deviation

## Sheet: Lat_Med_Bone_Fig3A
Additional File 1.xlsx			“Claudin expression raw data”
Cochlear fractions; Figure 3A.
		U:\Cell Biophysics\Past Employees\Takayuki\Localization by Hand dissection\3 parts analysis files					analysis 3 parts.xls
A.								ANOVA (SigmaStat)		Holm-Sidak
Gene	Tissue Fraction	Sample 1 (20090417p19)	Sample 2 (20090417p21)	Sample 3 (20090418p18)	average	StDv	n=	F	P	Comparison	Diff of Means	t	P	P<0.050
Cldn5	LW	5.59733	5.37876	5.47718	5.48442	0.109464	3	33.647	<0.001	Row 2 vs. Row 3	1.088	7.536	<0.001	Yes
	OC-Mod	5.74257	5.47957	5.64789	5.62334	0.133208	3			Row 1 vs. Row 3	0.949	6.574	0.001	Yes
	Bone	4.7924	4.28624	4.5267	4.53512	0.253187	3			Row 2 vs. Row 1	0.139	0.962	0.373	No
Cldn6	LW	4.07827	4.55862	3.29079	3.97589	0.640082	3	2.643	0.15
	OC-Mod	4.31477	4.43815	3.58575	4.11289	0.460664	3
	Bone	2.75113	3.8252	1.05669	2.54434	1.39579	3
Cldn7	LW	5.95932	6.36172	5.74056	6.02053	0.315068	3	32.116	<0.001	Row 1 vs. Row 3	2.791	7.324	<0.001	Yes
	OC-Mod	5.77966	5.9503	5.3664	5.69878	0.300233	3			Row 2 vs. Row 3	2.469	6.48	0.001	Yes
	Bone	3.56785	3.67543	2.4455	3.22959	0.68117	3			Row 1 vs. Row 2	0.322	0.844	0.431	No
Cldn10v1	LW	3.42259	3.39903	3.04833	3.28998	0.209612	3	6.66	0.03	Row 1 vs. Row 3	0.603	3.17	0.057	No
	OC-Mod	3.38402	3.43059	3.04434	3.28631	0.210848	3			Row 2 vs. Row 3	0.599	3.151	0.039	Yes
	Bone	2.97671	2.64914	2.43524	2.68703	0.272716	3			Row 1 vs. Row 2	0.00367	0.0193	0.985	No
Cldn10v2	LW	3.35703	3.76215	2.56791	3.22903	0.607319	3	0.121	0.888
	OC-Mod	3.36224	3.80742	2.61901	3.26289	0.600402	3
	Bone	4.00084	3.98257	2.48295	3.48879	0.871129	3
		(20090404p26)	(20090401p27)	(20090402p32)
Cldn13	LW	2.76421	3.26879	2.54384	2.85895	0.371643	3	102.375	<0.001	Row 3 vs. Row 1	3.263	13.599	<0.001	Yes
	OC-Mod	3.45147	3.31367	3.93168	3.56561	0.324429	3			Row 3 vs. Row 2	2.556	10.654	<0.001	Yes
	Bone	6.0856	6.26099	6.01865	6.12175	0.125151	3			Row 2 vs. Row 1	0.707	2.945	0.026	Yes
		(20090417p19)	(20090417p21)	(20090418p18)
Cldn15	LW	3.6079	3.80027	3.82379	3.74399	0.118444	3	2.985	0.126
	OC-Mod	3.99133	4.00355	4.41661	4.13716	0.242082	3
	Bone	3.75257	4.14326	3.7969	3.89758	0.213916	3
		(20090409p18)	(20090414p20)	(20090416p22)
Cldn19v1	LW	2.9398	4.04999	3.68676	3.55885	0.566042	3	40.924	<0.001	Row 2 vs. Row 3	3.21	8.689	<0.001	Yes
	OC-Mod	5.75144	6.16703	5.99108	5.96985	0.208606	3			Row 2 vs. Row 1	2.411	6.527	0.001	Yes
	Bone	2.3178	3.30285	2.65986	2.76017	0.500126	3			Row 1 vs. Row 3	0.799	2.162	0.074	No
Cldn19v2	LW	2.56187	2.23	3.74956	2.84715	0.79894	3	13.888	0.006	Row 2 vs. Row 3	3.367	4.679	0.01	Yes
	OC-Mod	5.73233	5.7567	6.63892	6.04265	0.516527	3			Row 2 vs. Row 1	3.196	4.441	0.009	Yes
	Bone	1.41976	2.81212	3.79572	2.67587	1.19382	3			Row 1 vs. Row 3	0.171	0.238	0.82	No
Cldn20	LW	4.41918	3.65635	4.82637	4.30063	0.593951	3	0.525	0.616
	OC-Mod	4.70546	4.24175	5.24549	4.7309	0.502354	3
	Bone	4.38364	4.30032	5.32082	4.66826	0.566665	3
Cldn22	LW	4.85289	5.06001	4.35803	4.75698	0.360684	3	10.966	0.01	Row 1 vs. Row 3	1.459	4.629	0.011	Yes
	OC-Mod	4.33152	4.33318	4.00091	4.22187	0.191361	3			Row 2 vs. Row 3	0.924	2.931	0.052	No
	Bone	3.53699	3.66608	2.69146	3.29818	0.529383	3			Row 1 vs. Row 2	0.535	1.698	0.14	No
Cldn23	LW	3.89398	5.08888	4.86165	4.61484	0.634536	3	2.955	0.128
	OC-Mod	4.26672	4.36205	5.4191	4.68263	0.639587	3
	Bone	1.67572	3.69495	3.97806	3.11624	1.25554	3

## Sheet: 4_tissues_Fig3B
Additional File 1.xlsx			“Claudin expression raw data”
Cochlear fractions; Figure 3B.
B.
												ANOVA (SigmaStat)		Holm-Sidak
Gene	Tissue Fraction	2009-04-22	2009-04-23	2009-04-24	2009-04-25	2009-04-29	2009-04-30		AVERAGE	StDv	n	F	P	Comparison	Diff of Means	t	P	P<0.050
Cldn5	StV	5.54365	5.24299	4.91095	5.43107	5.18059	5.20728		5.25276	0.219372	6	2.799	0.066
	SpLg	5.84988	5.50443	5.02099	5.69329	5.46466	5.55403		5.51455	0.28005	6
	OC	5.40946	5.20124	4.82495	5.46454	5.09026	5.26164		5.20868	0.23234	6
	Mod	5.80962	5.40897	5.18881	5.63158	5.45013	5.53687		5.50433	0.210729	6
cldn7	StV	6.48654	5.56046	5.69178	6.07692	5.89425	5.80184		5.91863	0.329109	6	31.429	<0.001	Row 1 vs. Row 4	2.285	9.056	<0.001	Yes
	SpLg	5.48571	4.59152	4.4747	4.82097	4.62375	4.54579		4.75707	0.375382	6			Row 3 vs. Row 4	1.858	7.363	<0.001	Yes
	OC	6.19881	5.42884	5.0926	5.48203	5.41032	5.3372		5.49164	0.372511	6			Row 1 vs. Row 2	1.162	4.604	<0.001	Yes
	Mod	3.16773	4.6977	3.18463	3.41528	3.29606	4.04206		3.63391	0.613082	6			Row 2 vs. Row 4	1.123	4.452	<0.001	Yes
														Row 3 vs. Row 2	0.735	2.911	0.017	Yes
														Row 1 vs. Row 3	0.427	1.692	0.106	No
cldn19v1	StV	4.47836	3.48523	6.00854	5.31302	5.01813	4.7368		4.84001	0.848267	6	10.017	<0.001	Row 4 vs. Row 2	1.769	4.463	0.001	Yes
	SpLg	4.28124	3.21836	5.75274	5.02295	4.58621	4.34135		4.53381	0.843686	6			Row 3 vs. Row 2	1.565	3.95	0.004	Yes
	OC	5.95399	5.19615	6.53161	6.38468	6.3664	6.16261		6.09924	0.485899	6			Row 4 vs. Row 1	1.462	3.691	0.006	Yes
	Mod	6.39664	5.39711	6.66479	6.35428	6.64779	6.35408		6.30245	0.465705	6			Row 3 vs. Row 1	1.259	3.178	0.014	Yes
														Row 1 vs. Row 2	0.306	0.773	0.696	No
														Row 4 vs. Row 3	0.203	0.513	0.614	No
cldn19v2	StV	3.59339	2.74657	4.97773	3.87851	3.12398	3.50465		3.63747	0.765684	6	37.074	<0.001	Row 4 vs. Row 2	2.528	7.914	<0.001	Yes
	SpLg	3.74239	2.62026	4.44668	4.08511	3.44208	3.1359		3.57874	0.658783	6			Row 4 vs. Row 1	2.469	7.73	<0.001	Yes
	OC	5.93774	5.27624	6.01319	6.21492	5.79131	5.92868		5.86035	0.318023	6			Row 3 vs. Row 2	2.282	7.142	<0.001	Yes
	Mod	6.45633	5.50751	6.20004	6.26618	6.08545	6.12625		6.10696	0.321325	6			Row 3 vs. Row 1	2.223	6.958	<0.001	Yes
														Row 4 vs. Row 3	0.247	0.772	0.697	No
														Row 1 vs. Row 2	0.0587	0.184	0.856	No
cldn20	StV	4.85159	3.55072	4.16955	4.1353	4.57212	3.86875		4.19134	0.468828	6	0.948	0.436
	SpLg	4.57897	3.52745	4.12413	3.76163	4.20444	3.6701		3.97779	0.394565	6
	OC	5.11777	3.95116	4.49859	4.06162	4.61644	3.899		4.35743	0.474938	6
	Mod	5.00698	3.90874	4.39359	4.02741	4.6529	4.05256		4.34036	0.427075	6
cldn22	StV	5.68201	4.19793	5.43755	5.00516	5.2622	4.79432		5.06319	0.526693	6	4.851	0.011	Row 2 vs. Row 4	0.631	2.779	0.068	No
	SpLg	5.33648	4.60959	5.54715	5.25173	4.98341	4.75511		5.08058	0.360463	6			Row 1 vs. Row 4	0.614	2.702	0.067	No
	OC	4.72022	3.84729	4.83248	4.5873	4.5533	4.27775		4.46972	0.357612	6			Row 2 vs. Row 3	0.611	2.69	0.055	No
	Mod	4.67469	4.01065	4.67148	4.46345	4.68848	4.1882		4.44949	0.289192	6			Row 1 vs. Row 3	0.593	2.613	0.049	Yes
														Row 3 vs. Row 4	0.0202	0.0891	0.995	No
														Row 2 vs. Row 1	0.0174	0.0766	0.94	No
cldn23	StV	5.71905	4.91862	4.727	5.4078	5.17174	4.47704		5.07021	0.455605	6	5.379	0.007	Row 3 vs. Row 2	1.068	3.992	0.004	Yes
	SpLg	5.21137	4.32477	4.1576	4.84425	4.48461	3.66312		4.44762	0.53975	6			Row 1 vs. Row 2	0.623	2.328	0.144	No
	OC	6.05429	5.4269	5.13442	5.81095	5.6481	5.01626		5.51515	0.399369	6			Row 3 vs. Row 4	0.556	2.08	0.188	No
	Mod	5.56142	4.75127	4.65042	5.28907	5.13976	4.36177		4.95895	0.447122	6			Row 4 vs. Row 2	0.511	1.912	0.196	No
														Row 3 vs. Row 1	0.445	1.664	0.211	No
														Row 1 vs. Row 4	0.111	0.416	0.682	No
	U:\Cell Biophysics\Past Employees\Takayuki\Localization by Hand dissection\3 parts analysis files					analysis 3 parts.xls
	U:\Cell Biophysics\Past Employees\Takayuki\Localization by Hand dissection\4 parts analysis files					analysis n=6.xls

## Sheet: Age_isoform_Fig4
Supplemental File 1.xlsx			“Claudin expression raw data”
Whole cochlea; Figure 4.
Claudin 11
Experiment	Gene - primers	Age (postnatal days)	HET	KO	D	Delta (KO - HET)		SigmaStat 4.0 two-way ANOVA result output
20090203 HET&KO.opd	Cldn11 L2R2	2	6.23157	6.42922	Up	0.197647		Source of Variation	DF	SS	MS	F	P
20090204 HET&KO.opd	Cldn11 L2R2	2	6.83727	7.0391	Up	0.201822		Age	5	0.393	0.0787	0.961	0.454
20090205 HET&KO.opd	Cldn11 L2R2	2	6.2827	6.47062	Up	0.187922		Genotype	1	0.261	0.261	3.187	0.083
20090206 HET&KO.opd	Cldn11 L2R2	2	6.77881	6.71673	D	-0.0620727		Age x Genotype	5	0.0159	0.00318	0.0388	0.999
		mean	6.53259	6.66392		0.131329		Residual	36	2.947	0.0819
		sem	0.15982	0.140236		0.0645331		Total	47	3.617	0.077
		n	4	4		4
								The effect of different levels of Age does not depend on what level of Genotype is present. There is not a statistically significant interaction between Age and Genotype. (P = 0.999)
20090203 HET&KO.opd	Cldn11 L2R2	6	6.24734	6.44312	Up	0.195777
20090204 HET&KO.opd	Cldn11 L2R2	6	6.95763	7.08892	Up	0.131291
20090205 HET&KO.opd	Cldn11 L2R2	6	6.33358	6.51467	Up	0.181096
20090206 HET&KO.opd	Cldn11 L2R2	6	6.87419	6.84945	D	-0.0247427
		mean	6.60318	6.72404		0.120855
		sem	0.182206	0.150449		0.0504561
		n	4	4		4
20090203 HET&KO.opd	Cldn11 L2R2	8	6.48368	6.7182	Up	0.234519
20090204 HET&KO.opd	Cldn11 L2R2	8	6.95081	7.20771	Up	0.256901
20090205 HET&KO.opd	Cldn11 L2R2	8	6.43777	6.61018	Up	0.172406
20090206 HET&KO.opd	Cldn11 L2R2	8	6.99217	7.06431	Up	0.0721346
		mean	6.71611	6.9001		0.18399
		sem	0.147983	0.141046		0.0413471
		n	4	4		4
20090203 HET&KO.opd	Cldn11 L2R2	9	6.51379	6.74628	Up	0.232495
20090204 HET&KO.opd	Cldn11 L2R2	9	7.06709	7.20523	Up	0.138143
20090205 HET&KO.opd	Cldn11 L2R2	9	6.56258	6.71177	Up	0.149191
20090206 HET&KO.opd	Cldn11 L2R2	9	6.76843	7.02211	Up	0.253677
		mean	6.72797	6.92135		0.193376
		sem	0.125786	0.117371		0.029111
		n	4	4		4
20090203 HET&KO.opd	Cldn11 L2R2	10	6.54644	6.74717	Up	0.200738
20090204 HET&KO.opd	Cldn11 L2R2	10	7.07074	7.23588	Up	0.165133
20090205 HET&KO.opd	Cldn11 L2R2	10	6.50681	6.68221	Up	0.1754
20090206 HET&KO.opd	Cldn11 L2R2	10	6.9364	7.05354	Up	0.117147
		mean	6.7651	6.9297		0.164605
		sem	0.14062	0.130271		0.0174992
		n	4	4		4
20090203 HET&KO.opd	Cldn11 L2R2	15	6.56575	6.44437	D	-0.121376
20090204 HET&KO.opd	Cldn11 L2R2	15	7.01248	7.01164	D	-0.000844181
20090205 HET&KO.opd	Cldn11 L2R2	15	6.45647	6.73399	Up	0.277525
20090206 HET&KO.opd	Cldn11 L2R2	15	6.85021	7.05723	Up	0.207017
		mean	6.72123	6.81181		0.0905806
		sem	0.127717	0.141783		0.0921003
		n	4	4		4
Claudin 13
Experiment	Gene	Age	HET	KO		Delta
20090203 HET&KO.opd	Cldn13 L2R2	2	3.10033	3.53543	Up	0.435091		Source of Variation	DF	SS	MS	F	P
20090204 HET&KO.opd	Cldn13 L2R2	2	3.30155	2.834	D	-0.467551		Age	5	32.597	6.519	51.159	<0.001
20090205 HET&KO.opd	Cldn13 L2R2	2	3.1695	3.73209	Up	0.562584		Genotype	1	0.831	0.831	6.523	0.015
20090206 HET&KO.opd	Cldn13 L2R2	2	3.50592	4.7525	Up	1.24657		Age x Genotype	5	1.407	0.281	2.208	0.075
		mean	3.26933	3.7135		0.444175		Residual	36	4.588	0.127
		sem	0.0892276	0.396347		0.352277		Total	47	39.422	0.839
		n	4	4		4
								The effect of different levels of Age does not depend on what level of Genotype is present. There is not a statistically significant interaction between Age and Genotype. (P = 0.075)
20090203 HET&KO.opd	Cldn13 L2R2	6	4.26824	4.1596	D	-0.108639
20090204 HET&KO.opd	Cldn13 L2R2	6	4.48239	4.26214	D	-0.220243
20090205 HET&KO.opd	Cldn13 L2R2	6	4.73854	4.53895	D	-0.199589
20090206 HET&KO.opd	Cldn13 L2R2	6	3.62927	3.19159	D	-0.437678
		mean	4.27961	4.03807		-0.241537
		sem	0.237137	0.293313		0.0697294
		n	4	4		4
20090203 HET&KO.opd	Cldn13 L2R2	8	5.48534	5.28035	D	-0.204989
20090204 HET&KO.opd	Cldn13 L2R2	8	5.59904	5.10667	D	-0.492363
20090205 HET&KO.opd	Cldn13 L2R2	8	5.06784	4.59755	D	-0.470286
20090206 HET&KO.opd	Cldn13 L2R2	8	5.4204	4.87698	D	-0.543423
		mean	5.39315	4.96539		-0.427765
		sem	0.114549	0.14784		0.0758214
		n	4	4		4
20090203 HET&KO.opd	Cldn13 L2R2	9	5.89973	5.21174	D	-0.68799
20090204 HET&KO.opd	Cldn13 L2R2	9	5.89751	5.33754	D	-0.559974
20090205 HET&KO.opd	Cldn13 L2R2	9	5.67056	5.40043	D	-0.27013
20090206 HET&KO.opd	Cldn13 L2R2	9	5.77039	5.38179	D	-0.388606
		mean	5.80955	5.33287		-0.476675
		sem	0.0553184	0.0424771		0.0921998
		n	4	4		4
20090203 HET&KO.opd	Cldn13 L2R2	10	6.12854	5.56256	D	-0.565981
20090204 HET&KO.opd	Cldn13 L2R2	10	5.95427	5.29	D	-0.664269
20090205 HET&KO.opd	Cldn13 L2R2	10	5.93447	5.24315	D	-0.69132
20090206 HET&KO.opd	Cldn13 L2R2	10	5.83734	5.26489	D	-0.572447
		mean	5.96365	5.34015		-0.623504
		sem	0.0606111	0.0747534		0.0318546
		n	4	4		4
20090203 HET&KO.opd	Cldn13 L2R2	15	5.63155	5.10124	D	-0.530316
20090204 HET&KO.opd	Cldn13 L2R2	15	5.85022	5.44649	D	-0.403723
20090205 HET&KO.opd	Cldn13 L2R2	15	5.83508	5.76477	D	-0.0703097
20090206 HET&KO.opd	Cldn13 L2R2	15	5.49171	5.48079	D	-0.0109175
		mean	5.70214	5.44832		-0.253816
		sem	0.0860546	0.135913		0.126359
		n	4	4		4
Claudin 14
Experiment	Gene	Age	HET	KO		Delta
20090203 HET&KO.opd	Cldn14 L3R3	2	4.88236	4.96885	Up	0.0864936		Source of Variation	DF	SS	MS	F	P
20090204 HET&KO.opd	Cldn14 L3R3	2	5.52264	5.67011	Up	0.147474		Age	5	1.225	0.245	3.571	0.01
20090205 HET&KO.opd	Cldn14 L3R3	2	5.1031	5.21815	Up	0.115056		Genotype	1	0.000177	0.000177	0.00258	0.96
20090206 HET&KO.opd	Cldn14 L3R3	2	5.55971	5.6209	Up	0.0611889		Age x Genotype	5	0.032	0.00641	0.0934	0.993
		mean	5.26695	5.36951		0.102553		Residual	36	2.47	0.0686
		sem	0.164784	0.167579		0.0185811		Total	47	3.728	0.0793
		n	4	4		4
								The effect of different levels of Age does not depend on what level of Genotype is present. There is not a statistically significant interaction between Age and Genotype. (P = 0.993)
20090203 HET&KO.opd	Cldn14 L3R3	6	5.01875	5.01843	D	-0.000316237
20090204 HET&KO.opd	Cldn14 L3R3	6	5.66484	5.60068	D	-0.0641606
20090205 HET&KO.opd	Cldn14 L3R3	6	5.24241	5.18165	D	-0.0607662
20090206 HET&KO.opd	Cldn14 L3R3	6	5.5378	5.51456	D	-0.023245
		mean	5.36595	5.32883		-0.037122
		sem	0.145682	0.137358		0.0153768
		n	4	4		4
20090203 HET&KO.opd	Cldn14 L3R3	8	5.34051	5.37842	Up	0.037912
20090204 HET&KO.opd	Cldn14 L3R3	8	5.74142	5.80477	Up	0.0633494
20090205 HET&KO.opd	Cldn14 L3R3	8	5.48717	5.29785	D	-0.18932
20090206 HET&KO.opd	Cldn14 L3R3	8	5.83215	5.80307	D	-0.0290815
		mean	5.60031	5.57103		-0.0292851
		sem	0.11327	0.135463		0.0567949
		n	4	4		4
20090203 HET&KO.opd	Cldn14 L3R3	9	5.33031	5.42345	Up	0.0931421
20090204 HET&KO.opd	Cldn14 L3R3	9	5.81573	5.78597	D	-0.0297568
20090205 HET&KO.opd	Cldn14 L3R3	9	5.54266	5.42426	D	-0.118402
20090206 HET&KO.opd	Cldn14 L3R3	9	5.74255	5.76334	Up	0.0207893
		mean	5.60781	5.59925		-0.00855681
		sem	0.109025	0.101373		0.044459
		n	4	4		4
20090203 HET&KO.opd	Cldn14 L3R3	10	5.41244	5.51807	Up	0.105632
20090204 HET&KO.opd	Cldn14 L3R3	10	5.945	5.96798	Up	0.0229826
20090205 HET&KO.opd	Cldn14 L3R3	10	5.50428	5.5556	Up	0.0513118
20090206 HET&KO.opd	Cldn14 L3R3	10	5.86889	5.84162	D	-0.027268
		mean	5.68265	5.72082		0.0381646
		sem	0.131763	0.109578		0.0277437
		n	4	4		4
20090203 HET&KO.opd	Cldn14 L3R3	15	5.56401	5.37605	D	-0.187963
20090204 HET&KO.opd	Cldn14 L3R3	15	5.95778	5.80574	D	-0.152046
20090205 HET&KO.opd	Cldn14 L3R3	15	5.58152	5.64215	Up	0.0606268
20090206 HET&KO.opd	Cldn14 L3R3	15	5.88954	5.99818	Up	0.108637
		mean	5.74821	5.70553		-0.0426863
		sem	0.10231	0.131738		0.0745193
		n	4	4		4
U:\Cell Biophysics\Past Employees\Takayuki\Expression Analysis Cochlea Development
000 Summary HET vs KO Cldn11 13 14.xls

## Sheet: Age_isoform_Fig4 (2)
Supplemental File 1.xlsx			“Claudin expression raw data”
Whole cochlea; Figure 4.
Claudin 11
Experiment	Gene - primers	Age (postnatal days)	HET	KO	D	Delta (KO - HET)
20090203 HET&KO.opd	Cldn11 L2R2	2	6.23157	6.42922	Up	0.197647
20090204 HET&KO.opd	Cldn11 L2R2	2	6.83727	7.0391	Up	0.201822
20090205 HET&KO.opd	Cldn11 L2R2	2	6.2827	6.47062	Up	0.187922
20090206 HET&KO.opd	Cldn11 L2R2	2	6.77881	6.71673	D	-0.0620727
		mean	6.53259	6.66392		0.131329
		sem	0.15982	0.140236		0.0645331
		n	4	4		4
		paired t-test	0.134684	n.s.
20090203 HET&KO.opd	Cldn11 L2R2	6	6.24734	6.44312	Up	0.195777
20090204 HET&KO.opd	Cldn11 L2R2	6	6.95763	7.08892	Up	0.131291
20090205 HET&KO.opd	Cldn11 L2R2	6	6.33358	6.51467	Up	0.181096
20090206 HET&KO.opd	Cldn11 L2R2	6	6.87419	6.84945	D	-0.0247427
		mean	6.60318	6.72404		0.120855
		sem	0.182206	0.150449		0.0504561
		n	4	4		4
		paired t-test	0.0962846	n.s.
20090203 HET&KO.opd	Cldn11 L2R2	8	6.48368	6.7182	Up	0.234519
20090204 HET&KO.opd	Cldn11 L2R2	8	6.95081	7.20771	Up	0.256901
20090205 HET&KO.opd	Cldn11 L2R2	8	6.43777	6.61018	Up	0.172406
20090206 HET&KO.opd	Cldn11 L2R2	8	6.99217	7.06431	Up	0.0721346
		mean	6.71611	6.9001		0.18399
		sem	0.147983	0.141046		0.0413471
		n	4	4		4
		paired t-test	0.0211158	sig!
20090203 HET&KO.opd	Cldn11 L2R2	9	6.51379	6.74628	Up	0.232495
20090204 HET&KO.opd	Cldn11 L2R2	9	7.06709	7.20523	Up	0.138143
20090205 HET&KO.opd	Cldn11 L2R2	9	6.56258	6.71177	Up	0.149191
20090206 HET&KO.opd	Cldn11 L2R2	9	6.76843	7.02211	Up	0.253677
		mean	6.72797	6.92135		0.193376
		sem	0.125786	0.117371		0.029111
		n	4	4		4
		paired t-test	0.00695163	sig!
20090203 HET&KO.opd	Cldn11 L2R2	10	6.54644	6.74717	Up	0.200738
20090204 HET&KO.opd	Cldn11 L2R2	10	7.07074	7.23588	Up	0.165133
20090205 HET&KO.opd	Cldn11 L2R2	10	6.50681	6.68221	Up	0.1754
20090206 HET&KO.opd	Cldn11 L2R2	10	6.9364	7.05354	Up	0.117147
		mean	6.7651	6.9297		0.164605
		sem	0.14062	0.130271		0.0174992
		n	4	4		4
		paired t-test	0.0025457	sig!
20090203 HET&KO.opd	Cldn11 L2R2	15	6.56575	6.44437	D	-0.121376
20090204 HET&KO.opd	Cldn11 L2R2	15	7.01248	7.01164	D	-0.000844181
20090205 HET&KO.opd	Cldn11 L2R2	15	6.45647	6.73399	Up	0.277525
20090206 HET&KO.opd	Cldn11 L2R2	15	6.85021	7.05723	Up	0.207017
		mean	6.72123	6.81181		0.0905806
		sem	0.127717	0.141783		0.0921003
		n	4	4		4
		paired t-test	0.397882	n.s.
Claudin 13
Experiment	Gene	Age	HET	KO		Delta
20090203 HET&KO.opd	Cldn13 L2R2	2	3.10033	3.53543	Up	0.435091
20090204 HET&KO.opd	Cldn13 L2R2	2	3.30155	2.834	D	-0.467551
20090205 HET&KO.opd	Cldn13 L2R2	2	3.1695	3.73209	Up	0.562584
20090206 HET&KO.opd	Cldn13 L2R2	2	3.50592	4.7525	Up	1.24657
		mean	3.26933	3.7135		0.444175
		sem	0.0892276	0.396347		0.352277
		n	4	4		4
		paired t-test	0.296496	n.s.
20090203 HET&KO.opd	Cldn13 L2R2	6	4.26824	4.1596	D	-0.108639
20090204 HET&KO.opd	Cldn13 L2R2	6	4.48239	4.26214	D	-0.220243
20090205 HET&KO.opd	Cldn13 L2R2	6	4.73854	4.53895	D	-0.199589
20090206 HET&KO.opd	Cldn13 L2R2	6	3.62927	3.19159	D	-0.437678
		mean	4.27961	4.03807		-0.241537
		sem	0.237137	0.293313		0.0697294
		n	4	4		4
		paired t-test	0.0405247	sig!
20090203 HET&KO.opd	Cldn13 L2R2	8	5.48534	5.28035	D	-0.204989
20090204 HET&KO.opd	Cldn13 L2R2	8	5.59904	5.10667	D	-0.492363
20090205 HET&KO.opd	Cldn13 L2R2	8	5.06784	4.59755	D	-0.470286
20090206 HET&KO.opd	Cldn13 L2R2	8	5.4204	4.87698	D	-0.543423
		mean	5.39315	4.96539		-0.427765
		sem	0.114549	0.14784		0.0758214
		n	4	4		4
		paired t-test	0.0110197	sig!
20090203 HET&KO.opd	Cldn13 L2R2	9	5.89973	5.21174	D	-0.68799
20090204 HET&KO.opd	Cldn13 L2R2	9	5.89751	5.33754	D	-0.559974
20090205 HET&KO.opd	Cldn13 L2R2	9	5.67056	5.40043	D	-0.27013
20090206 HET&KO.opd	Cldn13 L2R2	9	5.77039	5.38179	D	-0.388606
		mean	5.80955	5.33287		-0.476675
		sem	0.0553184	0.0424771		0.0921998
		n	4	4		4
		paired t-test	0.0140407	sig!
20090203 HET&KO.opd	Cldn13 L2R2	10	6.12854	5.56256	D	-0.565981
20090204 HET&KO.opd	Cldn13 L2R2	10	5.95427	5.29	D	-0.664269
20090205 HET&KO.opd	Cldn13 L2R2	10	5.93447	5.24315	D	-0.69132
20090206 HET&KO.opd	Cldn13 L2R2	10	5.83734	5.26489	D	-0.572447
		mean	5.96365	5.34015		-0.623504
		sem	0.0606111	0.0747534		0.0318546
		n	4	4		4
		paired t-test	0.000291341	sig!
20090203 HET&KO.opd	Cldn13 L2R2	15	5.63155	5.10124	D	-0.530316
20090204 HET&KO.opd	Cldn13 L2R2	15	5.85022	5.44649	D	-0.403723
20090205 HET&KO.opd	Cldn13 L2R2	15	5.83508	5.76477	D	-0.0703097
20090206 HET&KO.opd	Cldn13 L2R2	15	5.49171	5.48079	D	-0.0109175
		mean	5.70214	5.44832		-0.253816
		sem	0.0860546	0.135913		0.126359
		n	4	4		4
		paired t-test	0.138157	n.s.
Claudin 14
Experiment	Gene	Age	HET	KO		Delta
20090203 HET&KO.opd	Cldn14 L3R3	2	4.88236	4.96885	Up	0.0864936
20090204 HET&KO.opd	Cldn14 L3R3	2	5.52264	5.67011	Up	0.147474
20090205 HET&KO.opd	Cldn14 L3R3	2	5.1031	5.21815	Up	0.115056
20090206 HET&KO.opd	Cldn14 L3R3	2	5.55971	5.6209	Up	0.0611889
		mean	5.26695	5.36951		0.102553
		sem	0.164784	0.167579		0.0185811
		n	4	4		4
		paired t-test	0.0117154	sig!
20090203 HET&KO.opd	Cldn14 L3R3	6	5.01875	5.01843	D	-0.000316237
20090204 HET&KO.opd	Cldn14 L3R3	6	5.66484	5.60068	D	-0.0641606
20090205 HET&KO.opd	Cldn14 L3R3	6	5.24241	5.18165	D	-0.0607662
20090206 HET&KO.opd	Cldn14 L3R3	6	5.5378	5.51456	D	-0.023245
		mean	5.36595	5.32883		-0.037122
		sem	0.145682	0.137358		0.0153768
		n	4	4		4
		paired t-test	0.094664	n.s.
20090203 HET&KO.opd	Cldn14 L3R3	8	5.34051	5.37842	Up	0.037912
20090204 HET&KO.opd	Cldn14 L3R3	8	5.74142	5.80477	Up	0.0633494
20090205 HET&KO.opd	Cldn14 L3R3	8	5.48717	5.29785	D	-0.18932
20090206 HET&KO.opd	Cldn14 L3R3	8	5.83215	5.80307	D	-0.0290815
		mean	5.60031	5.57103		-0.0292851
		sem	0.11327	0.135463		0.0567949
		n	4	4		4
		paired t-test	0.641706	n.s.
20090203 HET&KO.opd	Cldn14 L3R3	9	5.33031	5.42345	Up	0.0931421
20090204 HET&KO.opd	Cldn14 L3R3	9	5.81573	5.78597	D	-0.0297568
20090205 HET&KO.opd	Cldn14 L3R3	9	5.54266	5.42426	D	-0.118402
20090206 HET&KO.opd	Cldn14 L3R3	9	5.74255	5.76334	Up	0.0207893
		mean	5.60781	5.59925		-0.00855681
		sem	0.109025	0.101373		0.044459
		n	4	4		4
		paired t-test	0.85967	n.s.
20090203 HET&KO.opd	Cldn14 L3R3	10	5.41244	5.51807	Up	0.105632
20090204 HET&KO.opd	Cldn14 L3R3	10	5.945	5.96798	Up	0.0229826
20090205 HET&KO.opd	Cldn14 L3R3	10	5.50428	5.5556	Up	0.0513118
20090206 HET&KO.opd	Cldn14 L3R3	10	5.86889	5.84162	D	-0.027268
		mean	5.68265	5.72082		0.0381646
		sem	0.131763	0.109578		0.0277437
		n	4	4		4
		paired t-test	0.262658	n.s.
20090203 HET&KO.opd	Cldn14 L3R3	15	5.56401	5.37605	D	-0.187963
20090204 HET&KO.opd	Cldn14 L3R3	15	5.95778	5.80574	D	-0.152046
20090205 HET&KO.opd	Cldn14 L3R3	15	5.58152	5.64215	Up	0.0606268
20090206 HET&KO.opd	Cldn14 L3R3	15	5.88954	5.99818	Up	0.108637
		mean	5.74821	5.70553		-0.0426863
		sem	0.10231	0.131738		0.0745193
		n	4	4		4
		paired t-test	0.606882	n.s.
U:\Cell Biophysics\Past Employees\Takayuki\Expression Analysis Cochlea Development
000 Summary HET vs KO Cldn11 13 14.xls

## Sheet: Fig2 ANOVA input
Input to SigmaStat ANOVA analysis
Cldn-1	P2	4.57294	0.185956	5	Cldn-2	P2	3.60741	0.713827	5	Cldn-3	P2	5.49448	0.0641593	5	Cldn-4	P2	4.52465	0.215798	5	Cldn-5	P2	5.41751	0.137842	5	Cldn-6	P2	4.94077	0.0920457	5	Cldn-7	P2	5.48792	0.259255	5	Cldn-8	P2	4.99437	0.179506	5	Cldn-9	P2	5.28821	0.121968	5	Cldn-10v1	P2	3.24344	0.417295	5
	P6	4.50372	0.167094	5		P6	3.83839	0.426989	5		P6	5.56385	0.135938	5		P6	4.508	0.162902	5		P6	5.54327	0.156349	5		P6	4.77389	0.122317	5		P6	5.47751	0.220907	5		P6	5.09382	0.265125	5		P6	5.46081	0.0796368	5		P6	3.57522	0.230915	5
	P15	4.45254	0.237593	5		P15	4.25651	0.430935	5		P15	5.65113	0.215022	5		P15	4.48927	0.296479	5		P15	5.67884	0.171735	5		P15	4.46907	0.370829	5		P15	5.51417	0.300756	5		P15	5.10104	0.199817	5		P15	5.73142	0.288507	5		P15	3.67362	0.287507	5
[truncated: 67 more columns]
